# Supplementary material for: Adeno-associated virus-based caveolin-1 delivery via different routes for the prevention of cholesterol gallstone formation
Source: Lipids Health Dis. 2022 Oct 27;21:109. doi: 10.1186/s12944-022-01718-7 (PMC9609467; doi:10.1186/s12944-022-01718-7)
Supplement: Supplementary file 5 — Supplementary Material 5 [file 12944_2022_1718_MOESM5_ESM.xlsx]

## Sheet: Antibodies and drugs
	Supplementary Table 2
	Antibodies used for immunoblotting
	antibody				company		Catalogue No
	βactin (dilution 1:1000)				Abcam		ab8226
	CAV1 (dilution 1:400)				Abcam		ab192869
	MUC1 (dilution 1:200)				Abcam		ab45167
	MUC5ac (dilution 1:100)				NSJ		V2739
	AMPK (dilution 1:500)				CST		#5832
	AMPK-pT172 (dilution 1:300)				CST		#2531
	EGFR (dilution 1:500)				Abcam		ab52894
	EGFR-pY1173 (dilution 1:500)				Abcam		ab32578
	SREBP1 (dilution 1:300)				ThermoFisher		PA1-337
	SREBP2 (dilution 1:300)				Abcam		ab30682
	p, phosphorylation
