# Supplementary material for: Adeno-associated virus-based caveolin-1 delivery via different routes for the prevention of cholesterol gallstone formation
Source: Lipids Health Dis. 2022 Oct 27;21:109. doi: 10.1186/s12944-022-01718-7 (PMC9609467; doi:10.1186/s12944-022-01718-7)
Supplement: Supplementary file 6 — Supplementary Material 6 [file 12944_2022_1718_MOESM6_ESM.xlsx]

## Sheet: Figure 1
Supplementary Table 3
Figure 1A														Figure 1D (chow-fed mice)
	CTRL	I.V.	I.P.												CTRL	I.V.	I.P.					liver vs. GB
liver	16.94	38.64	39.63	statistical method										liver	9.43	31.5	38.69	statistical method				CTRL			I.V.			I.P.
	9.76	36.8	31.72	ANOVA test											12.93	34.1	31.46	ANOVA test				liver	GB		liver	GB		liver	GB
	18.56	28.79	40.77												7.46	31.28	32.18					9.43	12.97		31.5	13.98		38.69	33.41
	12.88	30.99	41.37	significance											10.67	33.98	26.87	significance				12.93	10.84		34.1	12.83		31.46	31.1
	11.35	39.06	32.22	yes											9.85	31.97	31.56	yes				7.46	12.23		31.28	15.45		32.18	32.11
		35.14	39.16	CTRL vs. i.v.		1.85759e-09										38.06	26.3	CTRL vs. i.v.		6.9611e-14		10.67	13.52		33.98	15.52		26.87	28.2
		40.25	29.91	CTRL vs. i.p.		1.05427e-09										34.4	30.77	CTRL vs. i.p.		6.70686e-13		9.85	13.35		31.97	14.47		31.56	37.61
		37.14	34.03	i.p. vs. i.v.		0.941595										37.19	34.03	i.p. vs. i.v.		0.212358		P value	0.046574		38.06	13.71		26.3	30.01
		35.13	32.42													31.16	31.45								34.4	13.02		30.77	32.38
		38.79	45.87													35.97	33.02								37.19	12.8		34.03	27.11
		40.53	47.06													32.41	28.8								31.16	12.95		31.45	35.42
		37.29	29.43													33.29	33.29								35.97	14.26		33.02	28.54
		35.64	38.49													26.8	26.74								32.41	12.97		28.8	31.37
																									33.29	13.13		33.29	31.81
	CTRL	I.V.	I.P.												CTRL	I.V.	I.P.								26.8	14.78		26.74	28.23
GB	14.21	17.97	39.48	statistical method										GB	12.97	13.98	33.41	statistical method							P value	5.69975e-14		P value	0.897789
	9.66	18.06	31.52	Welch ANOVA test											10.84	12.83	31.1	Welch ANOVA test
	15.12	17.01	40.35												12.23	15.45	32.11
	12.04	17.52	30.17	significance											13.52	15.52	28.2	significance
	9.83	19.28	37.21	yes											13.35	14.47	37.61	yes
		16.13	47.09	CTRL vs. i.v.		0.0104										13.71	30.01	CTRL vs. i.v.		0.062
		19.37	41.72	CTRL vs. i.p.		<0.0001										13.02	32.38	CTRL vs. i.p.		<0.0001
		18.01	28.09	i.p. vs. i.v.		<0.0001										12.8	27.11	i.p. vs. i.v.		<0.0001
		14.03	38.94													12.95	35.42
		12.9	35.81													14.26	28.54
		15.9	30.89													12.97	31.37
		17.34	39.73													13.13	31.81
		13.31	40.28													14.78	28.23
	CTRL	I.V.	I.P.											Figure 1D (LD-fed mice)
ileum	16.46	18.84	20.81	statistical method											CTRL	I.V.	I.P.					liver vs. GB
	14.28	12.88	11.75	ANOVA test										liver	7.44	34.26	29.79	statistical method				CTRL			I.V.			I.P.
	12.96	20.06	9.99												6.01	26.22	29.39	ANOVA test				liver	GB		liver	GB		liver	GB
	17.68	14.65	18.14	significance											8.68	28.77	31.68					7.44	7.21		34.26	11.29		29.79	30.58
	12.69	17.41	15.33	no											6.29	36.39	28.64	significance				6.01	7.88		26.22	13.97		29.39	31.2
		14.1	21.42												8.79	25.14	31.14	yes				8.68	10.55		28.77	14.99		31.68	28.72
		13.31	17.23													29.13	30.41	CTRL vs. i.v.		3.64153e-14		6.29	7.14		36.39	9.52		28.64	32.16
		14.82	10.55													28.19	32.23	CTRL vs. i.p.		1.9762e-14		8.79	9.28		25.14	12.46		31.14	37.34
		10.56	12.94													29.54	31.19	i.p. vs. i.v.		0.839577		P value	0.301078		29.13	14.99		30.41	25.71
		9.38	12.95													32.02	27.55								28.19	16.32		32.23	38.01
		16.98	10.32													32.84	33.56								29.54	13.54		31.19	32.49
		16.88	17.39													30.26	35.15								32.02	11.89		27.55	36.61
		20.13	18.33													36.21	33.09								32.84	13.49		33.56	35.59
																34.16	38.1								30.26	7.52		35.15	33.39
																									36.21	16.42		33.09	33.36
															CTRL	I.V.	I.P.								34.16	6.34		38.1	30.3
														GB	7.21	11.29	30.58	statistical method							P value	5.95152e-13		P value	0.41745
															7.88	13.97	31.2	ANOVA test
Figure 1B															10.55	14.99	28.72
	chow		LD		statistical method										7.14	9.52	32.16	significance
	I.V.	I.P.	I.V.	I.P.	ANOVA test										9.28	12.46	37.34	yes
liver	16.37	13.49	12.74	13												14.99	25.71	CTRL vs. i.v.		0.0509775
	12.5	14.83	11.37	13.29	significance											16.32	38.01	CTRL vs. i.p.		4.15223e-14
	14.4	14.97	14.64	14.54	no											13.54	32.49	i.p. vs. i.v.		5.77316e-15
	16.59	14.52	12	11.42												11.89	36.61
	13.14	10.52	13.57	14.03												13.49	35.59
	12.22	12.99	11.61	12.77												7.52	33.39
	13.5	13.92	11.55	12.43												16.42	33.36
	16.09	10.37	14.63	15.19												6.34	30.3
	14.45	11.53	11.39	14.73
			14.06	11.9
			10.61	12.37
			13.88	13
			14.71	13.37
	chow		LD		statistical method
	I.V.	I.P.	I.V.	I.P.	ANOVA test
GB	3.18	12.09	5.33	12
	4.72	12.48	3.2	12.6	significance
	2.6	11.55	4.69	11.77	yes
	3.93	12.42	4.38	11.46	chow/i.p. vs. chow/i.v.			6.32827e-15
	5.6	11.94	2.2	13.46	LD/i.v. vs. chow/i.v.			0.980898
	4.45	13.1	4.21	12.16	LD/i.p. vs. chow/i.v.			6.32827e-15
	2.21	13.25	2.87	12.05	chow/i.p. vs. LD/i.v.			6.32827e-15
	4.5	11.24	5.21	12.06	chow/i.p. vs. LD/i.p.			0.999998
	4.23	12.84	4.14	14.23	LD/i.v. vs. LD/i.p.			6.32827e-15
			3.63	13.64
			2.82	10.96
			2.75	11.81
			3.72	11.91
	chow		LD		statistical method
	I.V.	I.P.	I.V.	I.P.	ANOVA test
ileum	0.0158	0.0172	0.0248	0.0216
	0.0207	0.0239	0.0233	0.017	significance
	0.0236	0.0231	0.017	0.0191	no
	0.0187	0.0222	0.0205	0.0204
	0.0181	0.02	0.0249	0.0231
	0.0165	0.0217	0.024	0.0177
	0.0249	0.0189	0.0211	0.0177
	0.0217	0.0192	0.0181	0.0195
	0.0171	0.0183	0.0184	0.0155
			0.0189	0.0172
			0.0184	0.0168
			0.0179	0.0165
			0.0174	0.0161

## Sheet: Figure 2
Figure 2A
	CTRL	I.V.	I.P.
ileum	16.1	16.8	18.5	statistical method
	19.6	15.4	20.1	ANOVA test
	17.5	15.8	15.4
	18.2	19.2	18	significance
	20	20.6	16.3	no
	17	22.1	20.6
	17.9	20.6	16.3
	19.1	18.6	17.2
	21.1	16.3	20.9
		19	18.2
		20.3	16.7
		20.5	19.2
		18.6	19
Figure 2B
	CTRL	I.V.	I.V./CC	I.P.	I.P./CC
NPC1L1	1	1.03	1.13	0.87	1.05	statistical method
	0.98	0.96	1.05	0.91	0.98	ANOVA test
	0.8	1.13	1.07	1.16	1.13
	0.89	0.82	1.12	0.89	0.9	significance
	1.13	0.75	0.93	1.05	0.81	no
	0.99	1.01	1.13	0.93	0.86
	0.94	0.93	0.72	0.79	1.24
	0.97	0.85	0.99	1.02	0.91
	1.11	0.98	0.91	0.85	0.81
		1.19	0.98	1.11	1.04
		0.78	1.17	0.9	1.25
		0.64	0.95	0.75	1.04
		0.97	0.93	1.04	0.87
	CTRL	I.V.	I.V./CC	I.P.	I.P./CC
ABCG5	1	1.36	0.94	0.84	0.85	statistical method
	1.06	1.11	1.16	1.14	0.8	Kruskal–Wallis ANOVA test
	0.78	0.87	1.06	1.22	0.91
	1.06	0.97	1	0.77	0.82	significance
	1.06	1.22	1.04	1.13	1.05	no
	1.32	1.13	0.96	1.06	1.29
	0.82	1.43	1.09	1.27	0.95
	1.1	1.1	1.05	1.11	0.84
	1.02	1.08	0.83	0.85	1.79
		1.1	1.14	0.81	0.84
		1.12	1	1.34	0.93
		1.08	1.04	1.24	0.97
		0.86	0.78	0.87	1.08
	CTRL	I.V.	I.V./CC	I.P.	I.P./CC
ABCG8	1	1.02	0.99	1.4	1.03	statistical method
	1.07	1.02	0.96	1.36	0.82	Welch ANOVA test
	0.97	0.83	1.2	1.26	1.03
	1.4	1.01	1.18	0.87	1.04	significance
	0.89	0.99	0.82	1.05	1.05	no
	1.07	1.05	1.07	1.2	0.99
	1.21	0.99	0.94	1.17	0.89
	1.19	1.04	0.96	1.04	0.9
	0.94	1.26	1.12	1.26	0.9
		1.02	0.89	0.91	0.98
		1.25	1.01	0.85	0.92
		1.11	0.95	0.98	1
		0.92	0.85	0.81	0.88
	CTRL	I.V.	I.V./CC	I.P.	I.P./CC
BSEP	1	1.26	0.92	1.13	1.02	statistical method
	0.87	1.16	0.98	0.94	0.87	ANOVA test
	1.02	1.12	0.97	1.09	0.95
	0.91	0.95	1.09	1.03	1.05	significance
	1.16	1.02	1.12	0.9	1.04	no
	0.85	0.8	1	0.88	1.05
	0.96	0.87	0.88	0.79	1.07
	0.88	0.96	1.04	1.15	0.9
	0.83	0.96	1.1	0.9	0.96
		1.09	0.96	0.93	0.94
		1.05	1.27	0.82	0.85
		0.96	0.95	0.88	1.24
		0.74	1.01	0.95	1.23
	CTRL	I.V.	I.V./CC	I.P.	I.P./CC
MRP2	1	0.78	1.01	0.73	0.99	statistical method
	0.91	0.82	1	1.1	0.95	Kruskal–Wallis ANOVA test
	0.9	0.95	1.24	1.01	0.85
	0.88	0.95	0.86	1	0.79	significance
	1.28	0.86	0.91	1.19	0.98	no
	1.05	0.94	0.93	1.24	0.94
	0.95	0.99	0.94	0.92	0.99
	0.91	0.83	0.93	0.85	0.91
	1.07	0.86	1.15	1.06	1.09
		0.92	0.77	0.87	0.88
		0.85	0.75	1.23	0.89
		0.9	0.82	0.89	1.22
		0.89	0.98	0.91	0.94
	CTRL	I.V.	I.V./CC	I.P.	I.P./CC
MDR2	1	0.97	0.7	1.03	1.18	statistical method
	1.05	0.98	1.2	0.88	0.97	ANOVA test
	0.95	1.2	0.97	0.81	1.04
	0.73	1.07	0.99	1.27	1.17	significance
	0.78	0.87	0.94	0.91	0.75	no
	1.15	1.05	0.82	0.96	0.77
	0.82	0.9	0.82	1.12	1.01
	1.19	0.89	1.11	1.01	1.05
	1.16	1.19	1.28	1.15	1.01
		0.8	1.03	1.1	0.98
		0.84	0.97	1.07	0.77
		0.93	0.8	0.85	0.86
		0.92	0.94	1.15	0.93
	CTRL	I.V.	I.V./CC	I.P.	I.P./CC
CYP7a1	1	1.05	0.87	1.18	1.06	statistical method
	1.05	1.05	1.02	0.82	1.15	ANOVA test
	0.93	0.77	1.03	1.05	1.02
	1.05	0.83	1.08	0.91	1.04	significance
	1.08	1.01	0.89	1.05	1.05	no
	0.89	0.87	0.97	1.14	1.04
	0.75	0.91	0.87	1.11	0.93
	1.06	0.77	0.88	0.81	0.96
	0.86	0.94	0.88	0.79	0.88
		1.15	0.76	0.79	0.94
		1.11	0.88	0.88	0.83
		1.1	0.8	0.89	1.05
		0.98	0.89	1.15	1.15
Figure 2C
	CTRL	I.V.	I.P.
ileum	15.1	15.8	13.3	statistical method
	13.9	17.1	14.7	ANOVA test
	13.6	13	15.6
	16.7	15.5	11.7	significance
	16.4	13	17.7	no
	12.6	17.5	13.1
	11.8	16.2	14.9
	16.3	14.8	13.4
	17.6	15.3	16.5
		13.4	14.1
		17.2	14.5
		13.4	17
		16.2	17.9
Figure 2D
	CTRL	I.V.	I.V./CC	I.P.	I.P./CC
bile BA	191.82	177.24	174.84	184.51	195.42	statistical method
	179.68	181.92	180.53	173.62	171.73	ANOVA test
	180.17	185.78	175.19	182.32	188.63
	173.93	176.97	187.97	185.35	192.11	significance
	184.93	191.27	185.92	181.84	193.61	no
	192.79	179.65	183.72	183.61	188.97
	190.92	179.59	189.13	174	158.08
	190.66	182.74	177.3	178.56	168.72
	186.96	186.04	191.84	190.9	207.39
		187.05	172.73	192.34	159.06
		193.85	180.48	182.96	174.93
		183.46	196.61	192.06	187.92
		181.95	173.02	181.83	175.77
	CTRL	I.V.	I.V./CC	I.P.	I.P./CC
bile PL	29.04	28.9	33.36	29.96	30.55	statistical method
	31.52	31.3	29.75	31.58	28.17	ANOVA test
	30.76	30.04	29.96	30.39	32.16
	28.99	31.16	32.8	30.28	33.79	significance
	31.19	30.55	33.16	29.94	30	no
	31.31	28.65	32.98	30.57	29.41
	30.53	29.99	29.36	29.55	28.39
	29.63	30.23	31.65	29	31
	30.83	28.97	32.59	31.39	32.55
		29.89	32.42	30.24	31.07
		31.07	31.89	29.84	29.54
		29.02	31.6	30.41	28.2
		30.49	28.83	29.39	30.07
	CTRL	I.V.	I.V./CC	I.P.	I.P./CC
bile Cho	16.32	16.97	17.32	17.27	14.75	statistical method
	14.49	15.32	16.56	14.47	15.69	ANOVA test
	14.72	15.77	14.52	17.27	16.17
	15.2	15.74	15.23	15.92	18.52	significance
	14.79	17.02	16.69	14.86	16.68	no
	14.66	15.05	17.03	16.12	17.16
	16.51	14.99	17.08	16.76	15.25
	17.28	16.87	16.92	15.95	16.62
	16.91	14.73	14.96	16.96	15.98
		15.04	15.77	16.01	18.65
		15.79	15.6	15.67	17.53
		16.06	14.93	15.27	16.26
		14.77	16.84	16.26	16.8
	CTRL	I.V.	I.V./CC	I.P.	I.P./CC
CSI	148	156	144	153	126	statistical method
	126	131	150	129	149	ANOVA test
	128	140	129	154	134
	143	138	126	141	148	significance
	131	146	139	134	149	no
	126	138	143	143	157
	142	137	156	149	148
	156	150	147	146	144
	148	138	122	145	128
		133	134	138	167
		134	134	141	162
		144	126	132	151
		133	158	147	148

## Sheet: Figure 3
Figure 3A
	CTRL	I.V.	I.V./CC	I.P.	I.P./CC
FFA	238.01	181.95	203.86	190.35	209.16	statistical method
	208.1	187.24	216.36	180.54	228.04	Welch ANOVA test
	242.98	188.6	215.96	188.15	194.07
	224.52	179.08	204.23	159.74	192.19	significance
	248.37	194.6	184.53	176.67	191.73	no
	208.68	186.29	201.91	183.81	221.43
	261.27	178.29	235.23	187.24	199.14
	248.83	191.25	212.63	199.57	210.3
	204.28	163.23	208.75	173.2	220.61
		177.69	194.95	205.63	211.11
		202.32	213.3	199.61	196.48
		177.28	203.73	190.79	227.13
		177.08	204.2	169.13	191.07
	CTRL	I.V.	I.V./CC	I.P.	I.P./CC
TG	7.42	5.73	6.07	5.5	5.99	statistical method
	6.8	5.26	5.58	5.05	5.9	ANOVA test
	7.12	4.77	6.05	6.54	5.73
	5.65	5.59	7.61	6.26	6.02	significance
	6.71	5.31	6.52	5.37	6.54	no
	6.05	5.09	5.84	5.75	6.1
	7.64	6.8	6.32	5.01	6.35
	6.43	5.15	6.08	5.45	6.19
	7.27	5.02	6.44	6.05	6.35
		5.92	6.18	5.24	5.13
		6.05	6.21	5.46	6.59
		5.95	5.45	5.31	7.09
		5.07	6.58	5.52	6.19
	CTRL	I.V.	I.V./CC	I.P.	I.P./CC
Cho	9.02	6.82	7.19	7.45	7.81	statistical method
	8.59	6.99	8.88	7.16	7.76	Kruskal–Wallis ANOVA test
	9.13	7.49	9.04	7.41	8.8
	8.46	6.89	7.24	7.13	7.74	significance
	8.29	6.67	7.8	7.17	7.72	no
	9.01	7.25	7.96	6.91	6.72
	8.27	7.25	6.79	7.28	7.62
	8.68	7.72	7.96	6.21	8.51
	7.57	6.5	8.12	7.16	8.56
		6.57	7.92	7.31	8.88
		7.05	7.66	7.08	7.62
		6.37	7.98	7.24	7.49
		7.04	7.62	6.47	7.39
Figure 3B
	CTRL	I.V.	I.V./CC	I.P.	I.P./CC
palmtitic	23.343	20.9663	21.8021	21.4764	21.6553	statistical method
	23.8364	21.7192	21.8092	20.8453	21.2809	ANOVA test
	24.3451	20.4777	23.2161	19.7014	22.9012
	23.5295	21.0229	22.68	21.862	21.033	significance
	23.2683	19.4473	22.5952	20.9841	21.9607	no
	24.4342	21.7831	21.1697	19.3196	22.8458
	21.5422	19.9828	20.9274	21.7417	22.3897
	21.674	21.5385	23.044	20.3039	22.3065
	22.4941	19.0873	22.9056	20.8943	21.0224
		22.1067	23.5227	20.5576	22.8778
		20.7908	21.7931	20.6618	22.8117
		19.3523	23.1099	20.1053	21.8192
		21.4901	21.0312	20.7388	22.0021
	CTRL	I.V.	I.V./CC	I.P.	I.P./CC
stearic	13.4236	9.86395	11.0509	10.009	11.6336	statistical method
	11.4238	10.8594	11.8778	10.0847	10.6481	ANOVA test
	12.6178	9.3114	11.7383	9.42326	10.9862
	11.9916	9.9316	11.4625	9.99902	12.3604	significance
	11.9945	10.5157	12.0631	10.3465	11.7676	no
	11.5725	11.8534	11.8655	9.84516	12.1434
	12.2597	10.2345	11.3833	10.2512	11.6576
	12.3929	9.99906	11.3314	10.0216	12.0526
	12.934	9.51369	11.9512	9.45078	11.218
		9.81589	12.3049	10.2176	11.9148
		10.4627	10.62	10.6863	11.1747
		10.2132	11.6036	10.8299	12.1511
		9.95068	11.7697	10.6983	11.75
	CTRL	I.V.	I.V./CC	I.P.	I.P./CC
oleic	33.943	29.5165	31.6133	28.156	31.7675	statistical method
	31.3133	28.0391	31.3195	28.2379	32.2571	ANOVA test
	33.7337	29.2498	31.2464	29.6047	29.3268
	33.0562	26.8497	28.9027	27.8103	32.4652	significance
	34.1554	31.2663	32.4012	31.5633	33.342	no
	32.7521	31.657	30.6473	30.16	31.4106
	31.9825	29.9906	31.4882	31.9387	29.4604
	34.0817	29.0961	32.1295	30.7917	31.1201
	33.25	30.1587	28.8052	31.917	31.4697
		28.4351	31.8097	28.5591	29.1331
		28.6788	31.5607	31.3053	31.0336
		26.3576	33.5367	28.1888	31.906
		28.608	30.778	27.663	31.9744
	CTRL	I.V.	I.V./CC	I.P.	I.P./CC
arachidonic	8.37894	13.697	9.72593	14.9867	8.10285	statistical method
	5.02797	14.2549	8.37603	13.5982	7.46398	Welch ANOVA test
	6.23069	13.0287	7.12043	15.0374	9.55916
	6.12554	12.8733	8.51636	16.1484	8.42743	significance
	6.69161	11.5075	7.53074	16.4671	7.60588	no
	7.21104	14.9455	6.16129	14.6758	7.54698
	8.31872	10.7165	8.3312	14.6915	9.45236
	6.35393	15.0292	8.55603	10.8463	7.79536
	6.13348	13.9373	7.15113	13.4552	7.62768
		12.1895	9.18895	14.8689	8.38178
		13.4202	9.20539	14.5216	6.75725
		11.8041	8.10502	17.0453	9.42111
		17.0944	7.97876	13.4295	8.89221
	CTRL	I.V.	I.V./CC	I.P.	I.P./CC
linoleic	5.91146	15.9563	8.80773	15.3719	8.84067	statistical method
	8.39862	17.1275	11.6174	17.234	9.34988	Kruskal–Wallis ANOVA test
	7.07277	17.9324	9.67881	16.2333	8.22672
	8.29717	19.3224	8.43846	14.1802	9.71406	significance
	7.89008	13.2632	11.4098	10.6391	11.3239	no
	6.03014	13.7609	16.1562	15.9993	9.65318
	8.89696	19.0756	16.8699	11.3768	10.0398
	7.49742	14.3371	10.9391	18.0366	10.7254
	5.18839	17.3031	9.18687	14.2827	9.6622
		17.4529	9.17373	15.7968	9.69255
		16.6476	8.82087	12.8251	8.22275
		22.2729	10.6449	13.8308	9.70259
		12.8568	8.44239	17.4704	12.3813

## Sheet: Figure 4
Figure 4A
	blank	T	M	T/M
ABCG5	1	5.43333	0.829167	2.99167	statistical method			blank vs. T			1.54513e-05
	0.966667	5.20417	0.870833	2.85833	Welch ANOVA test			blank vs. M			0.0302592
	0.920833	4.52917	0.808333	2.6375				blank vs. T/M			4.48766e-06
	1.14583	5.25417	0.779167	2.53333	significance			T vs. M			2.70834e-05
	0.908333	5.15833	0.708333	2.7375	yes			T vs. T/M			3.92467e-05
								M vs. T/M			1.34519e-05
	blank	T	M	T/M
ABCG8	1	4.6405	0.913223	2.71901	statistical method			blank vs. T			0.000118249
	1.18182	5.80165	0.830579	3.19835	Welch ANOVA test			blank vs. M			0.0181214
	0.995868	6.01653	0.867769	2.83884				blank vs. T/M			0.00041232
	1.2314	5.2562	0.801653	2.98347	significance			T vs. M			0.000141313
	1.04959	5.36777	0.826446	2.33471	yes			T vs. T/M			0.000214237
								M vs. T/M			0.000495081
Figure 4B
	blank	T	M	T/M
ABCG5 orientation	1	1.10455	3.34545	2.91364	statistical method			blank vs. T			0.668812
	1.12273	0.904545	3.07727	2.95909	Kruskal–Wallis ANOVA test			blank vs. M			0.0129019
	1.13182	1.09091	3.00455	2.97727				blank vs. T/M			0.0149746
	1.10455	1.22273	2.52727	2.90455	significance			T vs. M			0.00356552
	1.20909	1.01364	2.55	3.19545	yes			T vs. T/M			0.00422612
								M vs. T/M			0.957356
	blank	T	M	T/M
ABCG5 orientation	1	0.863636	2.7438	2.34711	statistical method			blank vs. T			0.56678
	1.00826	0.92562	2.70248	2.54959	Welch ANOVA test			blank vs. M			7.63204e-06
	0.917355	0.909091	2.83884	2.83058				blank vs. T/M			3.01468e-05
	0.867769	0.801653	2.37603	2.3843	significance			T vs. M			2.53634e-05
	0.830579	0.842975	2.64463	2.6157	yes			T vs. T/M			6.80761e-05
								M vs. T/M			0.759258
Figure 4C
	blank	T	M	T/M
ABCG5	1	5.43333	0.829167	2.99167	statistical method			blank vs. T			0.000124326
	0.966667	5.20417	0.870833	2.85833	Welch ANOVA test			blank vs. M			0.00790239
	0.920833	4.52917	0.808333	2.6375				blank vs. T/M			0.00170114
	1.14583	5.25417	0.779167	2.53333	significance			T vs. M			3.58474e-05
	0.908333	5.15833	0.708333	2.7375	yes			T vs. T/M			0.00017999
								M vs. T/M			0.000331641
Figure 4D
	blank	T	M	T/M
ABCG5 orientation	3.34545	2.91364	1.79034	1.63468	statistical method			blank vs. T			0.957372
	3.07727	2.95909	2.05502	1.70018	Kruskal–Wallis ANOVA test			blank vs. M			0.0161569
	3.00455	2.97727	2.18661	1.9379				blank vs. T/M			0.00275955
	2.52727	2.90455	1.84756	1.97273	significance			T vs. M			0.0186778
	2.55	3.19545	2.25873	2.08649	yes			T vs. T/M			0.00328346
								M vs. T/M			0.556549
	blank	T	M	T/M
ABCG5 orientation	2.7438	2.34711	1.69662	1.8986	statistical method			blank vs. T			0.759258
	2.70248	2.54959	1.74644	1.87426	Welch ANOVA test			blank vs. M			0.000168936
	2.83884	2.83058	1.66755	1.83375				blank vs. T/M			0.00111324
	2.37603	2.3843	2.06037	1.98073	significance			T vs. M			0.000815307
	2.64463	2.6157	1.79631	1.9493	yes			T vs. T/M			0.00424997
								M vs. T/M			0.490903

## Sheet: Figure 5
Figure 5B														Figure 5C														Figure 5D
	control	LD	LD/i.v.	LD/i.v./CC	LD/i.p.	LD/i.p./CC	statistical method								control	LD	LD/i.v.	LD/i.v./CC	LD/i.p.	LD/i.p./CC	statistical method								LD	LD/i.v.	LD/i.v./CC	LD/i.p.	LD/i.p./CC	statistical method
mir145a	0.41	1	0.72	0.81	0.71	0.94	ANOVA test							CCK	2.41	1.27	1.64	1.3	1.47	1.37	ANOVA test							FFA	133.99	140.06	136.56	125.53	164.06	Welch ANOVA test
	0.32	1.28	1.03	0.95	0.52	0.94									1.92	1.29	1.57	1.39	1.47	1.5									148.1	124.56	140.58	118.09	149.32
	0.57	1.07	0.98	1.08	0.75	1.12	significance								2.31	1.52	1.57	1.05	1.57	1.23	significance								178.47	126.11	154.98	133.91	162.37	significance
	0.4	1.04	0.99	0.81	0.79	0.67	yes								2.48	1.45	1.54	1.48	1.75	1.42	yes								161.17	136.03	147.74	115.78	137.19	yes
	0.41	0.91	0.94	0.8	0.72	1.05	control vs. LD			7.36132e-10					2.13	1.52	1.54	1.53	1.82	1.18	control vs. LD			2.95768e-07					140.39	123.97	151.9	113.32	161.83	LD/i.v. vs. LD			0.00534775
		1.07	0.73	0.96	0.59	0.86	control vs. LD/i.v.			9.32569e-07						1.21	1.77	1.37	1.89	1.35	control vs. LD/i.v.			5.80634e-05					151.46	112.81	138.93	137.69	162.3	LD/i.v./CC vs. LD			0.951806
		0.71	0.91	0.81	0.49	0.86	control vs. LD/i.v./CC			2.79858e-07						1.4	1.7	1.31	1.42	1.44	control vs. LD/i.v./CC			8.58848e-07					147.53	126.98	155.72	116.47	144.02	LD/i.p. vs. LD			0.00134876
		1.02	0.68	0.75	0.72	1.17	control vs. LD/i.p.			0.00653967						1.28	1.35	1.26	1.35	1.34	control vs. LD/i.p.			0.00133382					145.95	140.51	137.71	117.81	143.31	LD/i.p./CC vs. LD			0.981588
		0.98	0.79	0.68	0.62	0.93	control vs. LD/i.p./CC			9.84864e-09						1.15	1.75	1.23	1.72	1.51	control vs. LD/i.p./CC			4.12947e-07					135.75	109.43	150.46	113.18	177.76	LD/i.v. vs. LD/i.v./CC			0.000334869
			0.92	0.93	0.76	0.9	LD/i.v. vs. LD			0.0714841							1.39	1.43	1.71	1.51	LD/i.v. vs. LD			0.269257						121.31	148.75	124.48	134.11	LD/i.v. vs. LD/i.p.			0.802394
			0.75	1.17	0.67	1.12	LD/i.v./CC vs. LD			0.165512							1.26	1.46	1.68	1.21	LD/i.v./CC vs. LD			0.965567						121.36	157.4	120.29	120.66	LD/i.v. vs. LD/i.p./CC			0.0433312
			0.84	0.8	0.59	0.81	LD/i.p. vs. LD			3.40781e-06							1.53	1.26	1.63	1.33	LD/i.p. vs. LD			0.0217856						125.81	120.59	141.17	121.46	LD/i.p. vs. LD/i.v./CC			4.61057e-05
			0.76	0.77	0.86	0.72	LD/i.p./CC vs. LD			0.736968							1.75	1.72	1.27	1.31	LD/i.p./CC vs. LD			0.992318						130.21	148.88	106.2	110.22	LD/i.p./CC vs. LD/i.v./CC			1
							LD/i.v. vs. LD/i.v./CC			0.9983											LD/i.v. vs. LD/i.v./CC			0.663052										LD/i.p./CC vs. LD/i.p.			0.0117645
							LD/i.v. vs. LD/i.p.			0.0166125											LD/i.v. vs. LD/i.p.			0.831542
							LD/i.v. vs. LD/i.p./CC			0.624124											LD/i.v. vs. LD/i.p./CC			0.499929					LD	LD/i.v.	LD/i.v./CC	LD/i.p.	LD/i.p./CC	statistical method
							LD/i.p. vs. LD/i.v./CC			0.00480546											LD/i.p. vs. LD/i.v./CC			0.0878292				TG	6.84	6.09	8.85	4.5	6.02	ANOVA test
							LD/i.p./CC vs. LD/i.v./CC			0.859173											LD/i.p./CC vs. LD/i.v./CC			0.999848					7.97	5.86	7.93	6.01	7.13
							LD/i.p./CC vs. LD/i.p.			0.000100582											LD/i.p./CC vs. LD/i.p.			0.0473053					6.74	5.13	8.94	4.19	7.62	significance
																													7.8	5.55	5.93	4.91	7.93	yes
																													7.85	5.62	5.84	3.87	5.06	LD/i.v. vs. LD			0.0358156
																													7.39	7.04	7.17	6.32	7.95	LD/i.v./CC vs. LD			0.999463
																													5.75	7.6	5.77	5.34	6.51	LD/i.p. vs. LD			3.14627e-05
																													6.74	5.14	7.84	4.55	7.16	LD/i.p./CC vs. LD			0.998452
																													6.92	4.86	6.57	3.78	8.54	LD/i.v. vs. LD/i.v./CC			0.0300077
																														5.43	6.33	6.49	6.43	LD/i.v. vs. LD/i.p.			0.116991
																														6.53	6.63	5.41	6.83	LD/i.v. vs. LD/i.p./CC			0.0364516
																														5.77	7.4	5.56	6.14	LD/i.p. vs. LD/i.v./CC			1.05344e-05
																														6.61	6.11	4.87	7.64	LD/i.p./CC vs. LD/i.v./CC			0.999993
																																		LD/i.p./CC vs. LD/i.p.			1.3848e-05
	control	LD	LD/i.v.	LD/i.v./CC	LD/i.p.	LD/i.p./CC	statistical method								control	LD	LD/i.v.	LD/i.v./CC	LD/i.p.	LD/i.p./CC	statistical method								LD	LD/i.v.	LD/i.v./CC	LD/i.p.	LD/i.p./CC	statistical method
MUC1	0.42	1	0.74	0.98	0.64	0.95	ANOVA test							Ach	3.9	1.86	2.07	2.38	2.9	2.25	ANOVA test							Cho	5.87	5.74	4.46	3.88	5.02	Kruskal–Wallis ANOVA test
	0.56	0.97	0.86	0.83	0.43	1.15									3.54	2.28	2.34	2.22	2.48	2.6									6.19	4.19	6.23	5.13	5.83
	0.39	1.02	0.82	0.86	0.68	0.92	significance								4.23	2.51	2.41	2.46	2.62	1.48	significance								5.82	4.89	4.8	5.04	5.83	significance
	0.21	1.02	0.86	0.89	0.62	1.07	yes								3.54	2.03	4.03	2.93	2.96	2.26	yes								5.19	5.21	6.26	5.18	5.49	yes
	0.43	0.76	0.77	1.09	0.84	0.96	control vs. LD			6.74651e-09					4.19	1.98	2.38	1.91	3.37	2.02	control vs. LD			2.4003e-13					5.65	5.79	5.37	4.2	5.42	LD/i.v. vs. LD			0.0632026
		1.09	0.61	0.96	0.44	0.76	control vs. LD/i.v.			3.98216e-06						2.71	3.65	2.93	2.73	2.11	control vs. LD/i.v.			5.84489e-10					4.91	5.86	6.41	5.85	5.86	LD/i.v./CC vs. LD			0.704941
		0.73	0.67	1.19	0.47	1.01	control vs. LD/i.v./CC			3.31048e-10						2.38	1.92	1.88	2.53	2.68	control vs. LD/i.v./CC			7.66054e-14					5.72	4.56	4.48	4.86	4.95	LD/i.p. vs. LD			0.0134213
		0.73	0.89	0.98	0.72	0.77	control vs. LD/i.p.			0.0105061						2.42	2.74	2.45	3.37	2.17	control vs. LD/i.p.			2.34171e-09					4.84	4.96	5.46	4.91	4.96	LD/i.p./CC vs. LD			0.761353
		0.87	0.62	0.8	0.79	0.79	control vs. LD/i.p./CC			6.67792e-10						1.72	1.91	2.31	3.11	2.75	control vs. LD/i.p./CC			5.68434e-14					5.62	5.46	5.98	5.1	5.27	LD/i.v. vs. LD/i.v./CC			0.102005
			0.87	0.96	0.52	0.97	LD/i.v. vs. LD			0.130667							2.45	2.67	1.91	2.3	LD/i.v. vs. LD			0.0265103						4.67	6.06	5.11	5.08	LD/i.v. vs. LD/i.p.			0.496823
			0.71	0.83	0.5	0.91	LD/i.v./CC vs. LD			0.998759							2.48	2.96	2.86	2.46	LD/i.v./CC vs. LD			0.999175						5.07	5.19	3.92	6.24	LD/i.v. vs. LD/i.p./CC			0.0857827
			0.87	0.83	0.76	0.86	LD/i.p. vs. LD			2.517e-05							3.28	1.82	3.83	2.87	LD/i.p. vs. LD			0.00775523						4.46	4.37	3.91	5.79	LD/i.p. vs. LD/i.v./CC			0.0206289
			0.79	0.9	0.76	0.83	LD/i.p./CC vs. LD			0.999977							2.72	1.91	2.56	2.28	LD/i.p./CC vs. LD			0.999829						4.46	5.36	5.04	4.9	LD/i.p./CC vs. LD/i.v./CC			0.933959
							LD/i.v. vs. LD/i.v./CC			0.0232635											LD/i.v. vs. LD/i.v./CC			0.0312391										LD/i.p./CC vs. LD/i.p.			0.0165041
							LD/i.v. vs. LD/i.p.			0.0373248											LD/i.v. vs. LD/i.p.			0.996878
							LD/i.v. vs. LD/i.p./CC			0.0440619											LD/i.v. vs. LD/i.p./CC			0.0232203
							LD/i.p. vs. LD/i.v./CC			5.86989e-07											LD/i.p. vs. LD/i.v./CC			0.00812909
							LD/i.p./CC vs. LD/i.v./CC			0.999885											LD/i.p./CC vs. LD/i.v./CC			0.999998
							LD/i.p./CC vs. LD/i.p.			1.47986e-06											LD/i.p./CC vs. LD/i.p.			0.00583533
	control	LD	LD/i.v.	LD/i.v./CC	LD/i.p.	LD/i.p./CC	statistical method
MUC5ac	0.24	1	0.85	0.71	0.56	0.75	Welch ANOVA test
	0.36	1.05	0.82	0.83	0.55	1.02
	0.27	0.87	0.74	0.75	0.65	0.86	significance
	0.37	1.33	0.81	0.95	0.73	0.83	yes
	0.29	0.77	0.87	0.85	0.74	0.83	control vs. LD			<0.0001
		1.01	0.88	1.07	0.65	0.89	control vs. LD/i.v.			<0.0001
		0.88	1.17	0.79	0.56	0.74	control vs. LD/i.v./CC			<0.0001
		0.88	0.97	0.92	0.62	0.79	control vs. LD/i.p.			<0.0001
		0.93	0.81	0.87	0.6	0.94	control vs. LD/i.p./CC			<0.0001
			0.71	0.73	0.62	0.86	LD/i.v. vs. LD			0.0908
			0.93	0.92	0.71	1.18	LD/i.v./CC vs. LD			0.0602
			0.71	0.79	0.71	0.82	LD/i.p. vs. LD			0.0001
			0.83	0.79	0.55	0.89	LD/i.p./CC vs. LD			0.1651
							LD/i.v. vs. LD/i.v./CC			0.8226
							LD/i.v. vs. LD/i.p.			<0.0001
							LD/i.v. vs. LD/i.p./CC			0.6293
							LD/i.p. vs. LD/i.v./CC			<0.0001
							LD/i.p./CC vs. LD/i.v./CC			0.4511
							LD/i.p./CC vs. LD/i.p.			<0.0001
	control	LD	LD/i.v.	LD/i.v./CC	LD/i.p.	LD/i.p./CC	statistical method
CHRM2	0.93	1	1.03	1.14	1.09	0.96	ANOVA test
	1	1.08	0.76	0.81	0.77	0.93
	1.22	1.12	0.92	1.05	0.83	0.82	significance
	0.78	0.84	0.97	0.91	1.15	1.24	no
	1.07	0.95	0.89	0.69	0.82	1.18
		1.03	1.01	1.13	0.8	0.93
		0.98	0.99	1.19	0.98	0.7
		0.83	0.72	1.09	1.03	1.23
		1	0.75	1.2	1.02	1.19
			1.04	1.17	1.19	0.89
			0.96	1.02	0.93	1.14
			0.75	1.03	1.02	1.02
			0.79	0.98	1.17	0.9
	control	LD	LD/i.v.	LD/i.v./CC	LD/i.p.	LD/i.p./CC	statistical method
CHRM3	1.54	1	1.08	1	1.34	0.96	ANOVA test
	1.85	1.03	1.14	0.88	1.39	1.13
	1.64	0.99	1.25	1.38	1.27	1.05	significance
	1.42	1.07	1.17	0.83	1.38	0.76	yes
	1.53	1.01	0.97	0.86	1.42	0.71	control vs. LD			0.999897
		1	1.33	0.91	1.43	0.81	control vs. LD/i.v.			0.702044
		1.12	1.26	1.25	1.43	0.97	control vs. LD/i.v./CC			0.998325
		1.14	1.12	0.97	1.38	0.94	control vs. LD/i.p.			0.99995
		1.03	1.24	1.05	1.37	0.88	control vs. LD/i.p./CC			0.999994
			1.14	1.02	1.28	1.18	LD/i.v. vs. LD			0.698782
			1.22	0.88	1.5	0.85	LD/i.v./CC vs. LD			0.965081
			1.21	1.24	1.53	1.01	LD/i.p. vs. LD			1
			1.44	1.28	1.38	0.77	LD/i.p./CC vs. LD			0.997225
							LD/i.v. vs. LD/i.v./CC			0.142946
							LD/i.v. vs. LD/i.p.			0.562241
							LD/i.v. vs. LD/i.p./CC			0.295951
							LD/i.p. vs. LD/i.v./CC			0.960624
							LD/i.p./CC vs. LD/i.v./CC			0.998901
							LD/i.p./CC vs. LD/i.p.			0.997582
	control	LD	LD/i.v.	LD/i.v./CC	LD/i.p.	LD/i.p./CC	statistical method
CCKAR	1.24	1	1.18	1.13	1.07	1.45	ANOVA test
	1.33	0.86	0.91	0.97	0.99	0.89
	1.47	1.33	0.73	0.89	0.91	1.06	significance
	1.32	1.19	1.03	0.94	1.07	1.05	yes
	1.25	1.18	1.09	0.96	1.2	0.98	control vs. LD			0.0230997
		1.02	1.22	1.29	1.05	1.21	control vs. LD/i.v.			0.00720842
		1.1	0.99	1	1.06	0.86	control vs. LD/i.v./CC			0.00233865
		0.86	0.91	1.01	0.69	0.94	control vs. LD/i.p.			0.00742345
		0.92	0.75	1.02	1.12	1.13	control vs. LD/i.p./CC			0.00603569
			1.19	1.01	1.09	0.98	LD/i.v. vs. LD			0.99985
			1.22	1.13	1.06	0.85	LD/i.v./CC vs. LD			0.98231
			0.98	0.87	0.9	0.96	LD/i.p. vs. LD			0.999882
			1.25	0.86	1.25	1.03	LD/i.p./CC vs. LD			0.999498
							LD/i.v. vs. LD/i.v./CC			0.996577
							LD/i.v. vs. LD/i.p.			1
							LD/i.v. vs. LD/i.p./CC			1
							LD/i.p. vs. LD/i.v./CC			0.996118
							LD/i.p./CC vs. LD/i.v./CC			0.998528
							LD/i.p./CC vs. LD/i.p.			0.999999
	control	LD	LD/i.v.	LD/i.v./CC	LD/i.p.	LD/i.p./CC	statistical method
NPC1L1	0.89	1	1.14	1.3	1.13	1.06	ANOVA test
	0.78	0.92	1.31	1.02	1.08	0.91
	0.54	1.29	1.01	1.7	0.92	1.39	significance
	0.59	0.86	1.12	1.47	0.79	1.37	yes
	0.68	1.26	0.95	1.17	0.95	1.04	control vs. LD			0.0192846
		0.98	0.98	0.86	1.58	0.91	control vs. LD/i.v.			0.0359747
		1.69	0.75	0.82	0.98	1.43	control vs. LD/i.v./CC			0.0248588
		0.92	0.97	1.11	1.36	1.26	control vs. LD/i.p.			0.0201991
		1.21	1.14	0.82	0.81	0.89	control vs. LD/i.p./CC			0.00613886
			1.11	1.11	1.45	1.37	LD/i.v. vs. LD			0.995234
			0.97	0.71	0.98	1.32	LD/i.v./CC vs. LD			0.999258
			1.22	1.04	0.97	1.27	LD/i.p. vs. LD			0.999829
			1.28	1.04	1.29	0.72	LD/i.p./CC vs. LD			0.999899
							LD/i.v. vs. LD/i.v./CC			0.999968
							LD/i.v. vs. LD/i.p.			0.99973
							LD/i.v. vs. LD/i.p./CC			0.960292
							LD/i.p. vs. LD/i.v./CC			0.999998
							LD/i.p./CC vs. LD/i.v./CC			0.986788
							LD/i.p./CC vs. LD/i.p.			0.993926
